# Supplementary material for: The Influence of Temperature and Host Gender on Bacterial Communities in the Asian Citrus Psyllid
Source: Insects. 2021 Nov 25;12(12):1054. doi: 10.3390/insects12121054 (PMC8704560; doi:10.3390/insects12121054)
Supplement: Supplementary file 1 [file insects-12-01054-s001.zip]

Archive with 2 entries (2 files):
- insects-1449189-supplementary Tables S1-S8.xlsx
- insects-1449189-supplementary.pdf
